# Supplementary material for: Immune Factors Linked to Long-Term HCV Humoral Memory Five Years After Cure in People with HIV: A Cross-Sectional Study
Source: Pharmaceuticals (Basel). 2026 May 29;19(6):854. doi: 10.3390/ph19060854 (PMC13306004; doi:10.3390/ph19060854)
Supplement: Supplementary file 1 [file pharmaceuticals-19-00854-s001.zip]

Archive with 1 entries (1 files):
- pharmaceuticals-4299867-supplementary.pdf
